# Supplementary material for: Dataset on the phytochemicals, antioxidants, and minerals contents of pecan nut cake extracts obtained by ultrasound-assisted extraction coupled to a simplex-centroid design
Source: Data Brief. 2020 Jan 7;28:105095. doi: 10.1016/j.dib.2019.105095 (PMC6962700; doi:10.1016/j.dib.2019.105095)
Supplement: Multimedia component 1 [file mmc1.xml]

<?xml version="1.0" encoding="utf-8" standalone="no"?>
<data>
  <datasets>
    <author>laercio.nirvana@gmail.com;laercio.gm23@gmail.com</author>
    <type>0</type>
    <dataset>
      <value>4</value>
      <reason>Data will be made available on request</reason>
      <comments />
    </dataset>
  </datasets>
</data>
